# Supplementary material for: Nuclear Factor Y (NF-Y) Modulates Encystation in Entamoeba via Stage-Specific Expression of the NF-YB and NF-YC Subunits
Source: mBio. 2019 Jun 18;10(3):e00737-19. doi: 10.1128/mBio.00737-19 (PMC6581852; doi:10.1128/mBio.00737-19)
Supplement: TABLE S2 [file mBio.00737-19-st002.xlsx]

## Sheet: Sheet1
Supplemental Table-2: List of genes having NF-Y motif (CCAAT) in the promoter: 354 genes were identified which have CCAAT motif in the promoters
Gene ID	Product Description	Protein Length	Molecular Weight	PFam Description
EIN_004490	hypothetical protein	158	18552	N/A
EIN_015410	DNA polymerase delta small subunit, putative	398	44912	DNA polymerase alpha/epsilon subunit B
EIN_015420	cysteine protease atg4, putative	330	37494	Peptidase family C54
EIN_015820	hypothetical protein	728	82559	Glycosyl hydrolase family 92
EIN_016240	hypothetical protein	143	16124	N/A
EIN_016400	hypothetical protein	423	46930	Leucine rich repeats (6 copies)
EIN_016640	hypothetical protein	435	50068	N/A
EIN_018630	hypothetical protein	210	23803	N/A
EIN_018970	hypothetical protein	182	20691	N/A
EIN_019160	hypothetical protein	308	35186	RIC1
EIN_020190	hypothetical protein	195	21247	ADP-ribosylation factor family
EIN_023210	Cyst wall-specific glycoprotein Jacob family protein	1021	115710	N/A
EIN_025910	nep1, putative	228	25325	EMG1/NEP1 methyltransferase
EIN_025970	hypothetical protein	389	42920	Isocitrate/isopropylmalate dehydrogenase
EIN_026620	hypothetical protein	269	30556	N/A
EIN_033530	hypothetical protein	257	28700	Ubiquitin family
EIN_033920	hypothetical protein	107	12690	N/A
EIN_036180	hypothetical protein	354	39607	Leucine rich repeats (6 copies)
EIN_040700	hypothetical protein	141	16550	N/A
EIN_043510	Hypothetical protein	1	131	N/A
EIN_043790	hypothetical protein	2569	293421	Beige/BEACH domain;PH domain associated with Beige/BEACH
EIN_043920	hypothetical protein	217	25051	N/A
EIN_045210	hypothetical protein	183	20440	N/A
EIN_045220	hypothetical protein	179	19743	N/A
EIN_047450	hypothetical protein	778	86288	N/A
EIN_047550	DnaJ domain containing protein	1667	187236	DnaJ domain;Domain of unknown function (DUF4339)
EIN_047740	non-structural maintenance of chromosome element, putative	321	36535	Nse4 C-terminal
EIN_050170	hypothetical protein	196	22015	Ras family
EIN_051190	hypothetical protein	127	14486	N/A
EIN_051600	hypothetical protein	338	38773	N/A
EIN_051630	pumilio, putative	427	48758	Pumilio-family RNA binding repeat
EIN_052070	hypothetical protein	869	100558	N/A
EIN_052300	hypothetical protein	136	15654	EF-hand domain pair
EIN_052600	guanine nucleotide exchange factor, putative	485	57133	RhoGEF domain
EIN_052610	hypothetical protein	307	34580	N/A
EIN_052770	hypothetical protein	592	67462	N/A
EIN_053570	hypothetical protein	321	36549	N/A
EIN_053580	hypothetical protein	244	28029	N/A
EIN_053810	protein FAM133A, putative	433	51247	START domain
EIN_053820	hypothetical protein	333	37753	DnaJ domain;DnaJ central domain;DnaJ C terminal domain
EIN_054000	lim domain, putative	116	12952	LIM domain
EIN_054170	Hypothetical protein	117	13510	N/A
EIN_055160	hypothetical protein	524	60277	N/A
EIN_055490	hypothetical protein	1086	124193	Leucine rich repeats (6 copies)
EIN_055950	phosphatase, putative	413	47463	Tyrosine phosphatase family
EIN_056250	hypothetical protein	331	37468	N/A
EIN_056350	hypothetical protein	215	25416	N/A
EIN_057080	hypothetical protein	312	35140	N/A
EIN_057210	hypothetical protein	305	34862	DENN (AEX-3) domain;dDENN domain
EIN_057440	hypothetical protein	200	23451	N/A
EIN_057580	hypothetical protein	449	51666	N/A
EIN_057670	hypothetical protein	582	66171	N/A
EIN_057950	sphingosine-1-phosphate phosphohydrolase, putative	364	41227	PAP2 superfamily
EIN_058420	hypothetical protein	514	59378	RhoGAP domain
EIN_058570	hypothetical protein	391	45657	N/A
EIN_058660	hypothetical protein	651	73714	N/A
EIN_058850	rap GTPase-activating protein, putative	801	91777	Rap/ran-GAP;Ankyrin repeats (3 copies)
EIN_058980	hypothetical protein	614	69202	N-terminal C2 in EEIG1 and EHBP1 proteins
EIN_059200	hypothetical protein	481	54238	N/A
EIN_059350	protein NUF1, putative	1118	129417	N/A
EIN_059410	hypothetical protein	348	39399	N/A
EIN_059440	serine/threonine protein kinase cds1, putative	440	50217	Protein kinase domain;FHA domain
EIN_059800	hypothetical protein	438	50175	N/A
EIN_059810	hypothetical protein	697	78130	N/A
EIN_060080	hypothetical protein	609	68870	N/A
EIN_060130	proteasome subunit beta type-4 precursor, putative	234	26333	Proteasome subunit
EIN_060240	hypothetical protein	218	25105	DDE superfamily endonuclease
EIN_060500	hypothetical protein	279	32217	Protein kinase domain
EIN_061090	Erythronate-4-phosphate dehydrogenase, putative	296	32444	D-isomer specific 2-hydroxyacid dehydrogenase, catalytic domain;D-isomer specific 2-hydroxyacid dehydrogenase, NAD binding domain
EIN_061160	cohesin subunit rad21, putative	555	62704	Conserved region of Rad21 / Rec8 like protein;N terminus of Rad21 / Rec8 like protein
EIN_062750	hypothetical protein	504	57043	N/A
EIN_063460	hypothetical protein	279	32421	N/A
EIN_065730	hypothetical protein	783	87526	N/A
EIN_065980	hypothetical protein	281	32359	N/A
EIN_078990	hypothetical protein	530	60006	N/A
EIN_079800	dual specificity protein phosphatase, putative	378	43496	Dual specificity phosphatase, catalytic domain;Leucine Rich repeats (2 copies)
EIN_080000	hypothetical protein	120	13906	N/A
EIN_080050	Cyst wall-specific glycoprotein Jacob family protein	401	44886	N/A
EIN_080410	rho gtpase activating protein, putative	321	37074	RhoGAP domain
EIN_080420	hypothetical protein	253	28885	RhoGAP domain
EIN_080750	hypothetical protein	209	23580	N/A
EIN_081640	hypothetical protein	334	38409	TLD
EIN_081950	hypothetical protein	699	79691	N/A
EIN_083000	hypothetical protein	659	76038	SPRY domain
EIN_083840	hypothetical protein	27	2700	N/A
EIN_084020	hypothetical protein	164	19265	N/A
EIN_085570	chitotriosidase-1 precursor, putative	384	44097	Glycosyl hydrolases family 18
EIN_086060	hypothetical protein	310	35537	N/A
EIN_086410	hypothetical protein	433	48546	N/A
EIN_092170	hypothetical protein	720	82622	SH3 domain;Variant SH3 domain
EIN_093450	hypothetical protein	288	30603	N/A
EIN_093500	hypothetical protein	362	41753	N/A
EIN_094160	cation efflux protein/ zinc transporter, putative	507	57041	Cation efflux family
EIN_094410	hypothetical protein	482	55694	Transposase IS4
EIN_094750	hypothetical protein	800	92678	F-box-like
EIN_094950	transport protein particle 22 kDa subunit, putative	192	22190	Transport protein particle (TRAPP) component
EIN_095080	hypothetical protein	225	25687	N/A
EIN_246990	vesicle transport V-snare protein vti1a, putative	113	13032	Snare region anchored in the vesicle membrane C-terminus
EIN_467950	zinc phosphodiesterase, putative	267	30188	Beta-lactamase superfamily domain
EIN_096930	hypothetical protein	776	89105	N/A
EIN_096950	hypothetical protein	275	31119	N/A
EIN_101130	hypothetical protein	99	11446	N/A
EIN_101650	protein serine/threonine kinase, putative	1505	170132	Protein tyrosine kinase
EIN_105000	hypothetical protein	180	20633	N/A
EIN_108010	hypothetical protein	136	16297	N/A
EIN_112290	hypothetical protein	357	41334	N/A
EIN_117280	hypothetical protein	190	22147	N/A
EIN_117960	protein serine/threonine kinase, putative	1498	168367	Protein kinase domain
EIN_118080	hypothetical protein	732	84728	N/A
EIN_118110	hypothetical protein	188	21555	N/A
EIN_118580	hypothetical protein	157	18478	N/A
EIN_118960	hypothetical protein	190	22187	N/A
EIN_129210	hypothetical protein	442	50885	N/A
EIN_135040	hypothetical protein	390	44126	N/A
EIN_135240	hypothetical protein	395	45426	N/A
EIN_135810	hypothetical protein	436	51381	N/A
EIN_135990	hypothetical protein	2392	278052	Dock homology region 2;C2 domain in Dock180 and Zizimin proteins
EIN_144590	leucine rich repeat containing protein BspA family protein	113	13324	Leucine rich repeats (6 copies)
EIN_145680	hypothetical protein	190	22161	N/A
EIN_146120	hypothetical protein	213	24469	Ras family
EIN_146360	hypothetical protein	369	42877	N/A
EIN_146370	hypothetical protein	357	40879	N/A
EIN_150040	hypothetical protein	373	43484	N/A
EIN_150060	hypothetical protein	470	54324	Poly(ADP-ribose) polymerase catalytic domain
EIN_151920	GTP-binding protein ryH1, putative	218	24568	Ras family
EIN_152410	hypothetical protein	201	22800	N/A
EIN_152750	phosphatase, putative	460	52440	Dual specificity phosphatase, catalytic domain
EIN_153920	guanine nucleotide exchange factor, putative	1140	131022	RasGEF domain
EIN_155150	DNA repair and recombination protein RAD52, putative	246	27482	Rad52/22 family double-strand break repair protein
EIN_155430	hypothetical protein	691	79151	N/A
EIN_155440	hypothetical protein	124	14828	N/A
EIN_160980	hypothetical protein	169	18486	Isochorismatase family
EIN_161550	hypothetical protein	184	21518	N/A
EIN_162160	hypothetical protein	181	20719	TLD
EIN_162250	hypothetical protein	293	34607	Variant SH3 domain
EIN_162270	hypothetical protein	229	26470	START domain
EIN_162290	RNA-binding protein, putative	422	48674	RNA recognition motif. (a.k.a. RRM, RBD, or RNP domain)
EIN_164500	protein serine/threonine kinase, putative	1427	159305	Protein kinase domain
EIN_165280	hypothetical protein	158	18568	N/A
EIN_167350	insect antifreeze protein	190	20482	N/A
EIN_168840	hypothetical protein	232	25735	N/A
EIN_168900	hypothetical protein	323	36720	N/A
EIN_169210	serine-threonine protein kinase, putative	1886	215897	Protein tyrosine kinase;Leucine rich repeat
EIN_169550	hypothetical protein	517	56511	N/A
EIN_171340	hypothetical protein	901	105044	Transcription factor/nuclear export subunit protein 2
EIN_172660	hypothetical protein	385	43560	N/A
EIN_173170	hypothetical protein	336	39301	N/A
EIN_173210	hypothetical protein	118	13714	Chagasin family peptidase inhibitor I42
EIN_173240	hypothetical protein	335	36962	RhoGAP domain
EIN_173480	hypothetical protein	511	59258	N/A
EIN_173490	hypothetical protein	299	34782	N/A
EIN_173650	hypothetical protein	207	23654	TLD
EIN_173950	hypothetical protein	268	30138	N/A
EIN_175490	A/G-specific adenine DNA glycosylase, putative	318	36158	Helix-hairpin-helix motif;HhH-GPD superfamily base excision DNA repair protein
EIN_175840	hypothetical protein	507	58417	N/A
EIN_176550	hypothetical protein	556	62015	Replication factor-A C terminal domain
EIN_176830	hypothetical protein	204	24516	N-terminal domain of CBF1 interacting co-repressor CIR
EIN_178710	hypothetical protein	468	53871	N/A
EIN_181220	dolichyl-diphosphooligosaccharide--protein glycosyltransferase, putative	377	43122	Oligosaccharyltransferase 48 kDa subunit beta
EIN_182670	hypothetical protein	337	39073	N/A
EIN_183870	hypothetical protein	248	27442	N/A
EIN_184480	protein tipD, putative	542	60863	WD domain, G-beta repeat
EIN_184980	hypothetical protein	665	76663	N/A
EIN_184990	hypothetical protein	219	25517	EF hand
EIN_185880	hypothetical protein	312	35970	Variant SH3 domain
EIN_186040	hypothetical protein	120	14275	N/A
EIN_186410	ras GTP exchange factor, son of sevenless, putative	1186	136051	RasGEF domain
EIN_197540	cullin-4B, putative	709	82140	Cullin family;Cullin protein neddylation domain
EIN_198100	hypothetical protein	545	62496	N/A
EIN_202770	profilin, putative	120	12307	Profilin
EIN_206620	tuberin, putative	1395	159542	Rap/ran-GAP
EIN_212710	hypothetical protein	197	22466	N/A
EIN_219610	protein serine/threonine kinase, putative	1356	154111	Protein tyrosine kinase
EIN_221700	hypothetical protein	302	34534	N/A
EIN_222100	hypothetical protein	1194	138271	N/A
EIN_222270	hypothetical protein	279	32248	N/A
EIN_222750	hypothetical protein	852	96227	N/A
EIN_222890	alcohol dehydrogenase, putative	382	42310	Iron-containing alcohol dehydrogenase
EIN_224200	hypothetical protein	789	90865	Ubiquitin carboxyl-terminal hydrolase
EIN_225720	hypothetical protein	186	21134	N/A
EIN_226940	guanine nucleotide exchange factor, putative	435	50675	RasGEF domain;RasGEF N-terminal motif
EIN_227270	rad25/xp-B DNA repair helicase, putative	605	69584	Type III restriction enzyme, res subunit;Helicase conserved C-terminal domain;ERCC3/RAD25/XPB C-terminal helicase
EIN_228410	hypothetical protein	179	19749	N/A
EIN_229570	protein phosphatase 1K, putative	341	37473	Protein phosphatase 2C
EIN_229820	TFIIH basal transcription factor complex p52 subunit, putative	531	61692	Transcription factor Tfb2
EIN_229980	hypothetical protein	206	23795	N/A
EIN_230150	hypothetical protein	380	42093	LVIVD repeat
EIN_230920	hypothetical protein	285	32416	Rad9
EIN_236440	cysteine protease, putative	1005	109901	Papain family cysteine protease;Cathepsin propeptide inhibitor domain (I29)
EIN_239420	hypothetical protein	500	56457	N/A
EIN_239720	hypothetical protein	268	30779	Leucine rich repeats (6 copies)
EIN_247140	hypothetical protein	114	13427	N/A
EIN_247190	hypothetical protein	204	23021	N/A
EIN_247470	hypothetical protein	127	13955	N/A
EIN_247860	hypothetical protein	148	17979	N/A
EIN_248130	aspartate aminotransferase, putative	407	46247	Aminotransferase class I and II
EIN_248150	hypothetical protein	776	89056	N/A
EIN_248170	hypothetical protein	161	19019	N/A
EIN_249110	AMP deaminase, putative	1250	144205	Adenosine/AMP deaminase
EIN_249150	hypothetical protein	201	22810	N/A
EIN_251840	hypothetical protein	328	37433	N/A
EIN_251950	hypothetical protein	166	19251	ASF1 like histone chaperone
EIN_252300	serine/threonine protein kinase Nek3, putative	310	34735	Protein kinase domain
EIN_252600	protein serine/threonine kinase, putative	1707	193362	Protein kinase domain
EIN_253150	hypothetical protein	147	16375	N/A
EIN_253270	hypothetical protein	737	83321	Chaperone of endosialidase
EIN_253340	structural maintenance of chromosome protein, putative	1028	119022	AAA domain
EIN_253380	hypothetical protein	411	46838	N/A
EIN_254690	hypothetical protein	102	11809	TLD
EIN_258830	hypothetical protein	350	39972	Leucine rich repeats (6 copies)
EIN_267180	actin-100, putative	356	40012	Actin
EIN_267390	phosphatidic acid phosphatase type 2 domain containing protein 1B, putative	244	27238	PAP2 superfamily
EIN_267650	Cleavage and polyadenylation specificity factor subunit, putative	788	90460	Metallo-beta-lactamase superfamily;Zn-dependent metallo-hydrolase RNA specificity domain;Beta-Casp domain;Pre-mRNA 3'-end-processing endonuclease polyadenylation factor C-term
EIN_267700	hypothetical protein	153	17961	N/A
EIN_268030	tRNA pseudouridine synthase, putative	364	42098	tRNA pseudouridine synthase
EIN_268380	hypothetical protein	136	16164	Activator of Hsp90 ATPase, N-terminal
EIN_273450	hypothetical protein	163	18699	TatD related DNase
EIN_273970	myosin light chain kinase, putative	295	33571	Protein kinase domain
EIN_274100	AMP dependent ligase/synthetase, putative	742	83732	AMP-binding enzyme
EIN_274730	hypothetical protein	259	29397	N/A
EIN_274940	sodium/hydrogen exchanger, putative	544	60997	Sodium/hydrogen exchanger family
EIN_275050	hypothetical protein	471	54045	N/A
EIN_275080	phospholipid-transporting ATPase, putative	1107	126108	E1-E2 ATPase;Cation transport ATPase (P-type);Phospholipid-translocating ATPase N-terminal;Phospholipid-translocating P-type ATPase C-terminal
EIN_277140	hypothetical protein	195	22240	N/A
EIN_277720	hypothetical protein	292	33544	N/A
EIN_280120	hypothetical protein	341	39908	N/A
EIN_282080	hypothetical protein	324	36530	TLD
EIN_282100	hypothetical protein	201	22279	N/A
EIN_283360	heat stress transcription factor A-4C, putative	308	35573	HSF-type DNA-binding
EIN_283620	hypothetical protein	550	63018	N/A
EIN_283700	hypothetical protein	642	73604	Alpha/beta hydrolase of unknown function (DUF900)
EIN_284110	hypothetical protein	145	16913	N/A
EIN_284140	glutamate dehydrogenase, putative	950	108340	Glutamate/Leucine/Phenylalanine/Valine dehydrogenase;Bacterial NAD-glutamate dehydrogenase
EIN_284490	protein serine/threonine kinase, putative	1626	180579	Protein kinase domain
EIN_295690	protein kinase domain containing protein	287	33343	N/A
EIN_299800	hypothetical protein	172	19863	N/A
EIN_310120	hypothetical protein	241	28385	Cullin binding
EIN_311760	hypothetical protein	344	40586	N/A
EIN_313130	serine/threonine protein kinase PAK, putative	605	69817	Protein kinase domain
EIN_313420	alpha-1,3-mannosyltransferase ALG2, putative	399	45579	Glycosyl transferases group 1;Glycosyltransferase Family 4
EIN_315520	hypothetical protein	189	21040	N/A
EIN_316320	hypothetical protein	96	11249	N/A
EIN_316700	serine/threonine protein kinase ppk15, putative	681	78820	Protein kinase domain
EIN_318800	hypothetical protein	174	19927	N/A
EIN_320290	calpain, putative	463	52571	Calpain family cysteine protease
EIN_320300	hypothetical protein	374	43698	GRAM domain;Domain of unknown function (DUF4782)
EIN_324220	furin repeat-containing protein, putative	1085	118843	N/A
EIN_327490	hypothetical protein	535	61408	N/A
EIN_327870	hypothetical protein	783	88636	Component of IIS longevity pathway SMK-1
EIN_328880	hypothetical protein	633	72706	RhoGAP domain
EIN_335200	hypothetical protein	407	46115	N/A
EIN_335430	hypothetical protein	340	38670	N/A
EIN_340670	hypothetical protein	140	16256	N/A
EIN_341160	hypothetical protein	378	43157	PQ loop repeat
EIN_341190	serine/threonine protein kinase RIO2, putative	372	42991	RIO1 family;Rio2, N-terminal
EIN_344420	hypothetical protein	104	12074	twin BRCT domain
EIN_344430	hypothetical protein	147	17101	Acetyltransferase (GNAT) domain
EIN_349320	hypothetical protein	131	15217	N/A
EIN_355640	hypothetical protein	123	14627	N/A
EIN_359150	hypothetical protein	395	46034	DENN (AEX-3) domain
EIN_369500	NAD-dependent deacetylase, putative	283	31872	Sir2 family
EIN_369710	hypothetical protein	368	42460	N/A
EIN_370320	hypothetical protein	543	62023	N-terminal C2 in EEIG1 and EHBP1 proteins
EIN_371050	suppressor of ty, putative	1227	143836	Helix-hairpin-helix motif;Death-like domain of SPT6
EIN_371100	hypothetical protein	826	94913	N/A
EIN_371510	hypothetical protein	261	30313	Cyclin, N-terminal domain
EIN_371710	ornithine decarboxylase, putative	420	47427	Pyridoxal-dependent decarboxylase, C-terminal sheet domain;Pyridoxal-dependent decarboxylase, pyridoxal binding domain
EIN_372200	DNA repair/transcription protein met18/mms19, putative	864	98710	Dos2-interacting transcription regulator of RNA-Pol-II
EIN_372270	hypothetical protein	465	53561	N/A
EIN_372290	hypothetical protein	197	22558	N/A
EIN_374240	hypothetical protein	179	20458	N/A
EIN_376430	plasma membrane calcium-transporting atpase, putative	921	102306	E1-E2 ATPase;Cation transporting ATPase, C-terminus;Cation transporter/ATPase, N-terminus;haloacid dehalogenase-like hydrolase
EIN_379330	bromodomain containing protein, putative	458	53508	Bromodomain;BTB/POZ domain
EIN_390650	hypothetical protein	189	22346	N/A
EIN_391400	hypothetical protein	221	26104	PRELI-like family
EIN_397340	hypothetical protein	212	23809	N/A
EIN_398270	hypothetical protein	337	39485	N/A
EIN_398800	hypothetical protein	314	35114	ENTH domain
EIN_400000	hypothetical protein	365	42111	N/A
EIN_403590	hypothetical protein	182	20760	TLD
EIN_405100	hypothetical protein	150	17017	Transcription initiation factor IID, 31kD subunit
EIN_405490	cell division control protein 15, CDC15, putative	1722	193451	Protein kinase domain
EIN_405590	hypothetical protein	613	67588	N/A
EIN_406230	hypothetical protein	119	13496	N/A
EIN_406400	hypothetical protein	727	83764	Protein kinase domain;PH domain
EIN_407840	histone H3.3 type, putative	146	16371	Core histone H2A/H2B/H3/H4
EIN_408820	hypothetical protein	657	73969	N/A
EIN_409930	hypothetical protein	877	101008	N/A
EIN_409960	hypothetical protein	462	53501	RhoGAP domain
EIN_410710	AMP dependent ligase/synthetase, putative	913	104577	AMP-binding enzyme
EIN_411030	hypothetical protein	201	23138	Rubrerythrin
EIN_411160	GTP-binding protein ypt5, putative	189	20950	Ras family
EIN_411200	hypothetical protein	224	25649	N/A
EIN_417000	UDP-N-acetylglucosamine transporter, putative	318	35522	Nucleotide-sugar transporter
EIN_423150	hypothetical protein	197	22588	N/A
EIN_429370	hypothetical protein	121	14506	N/A
EIN_430510	hypothetical protein	424	46018	N/A
EIN_430610	hypothetical protein	729	83180	N/A
EIN_430720	serine-threonine protein kinase, putative	1045	119206	Protein kinase domain
EIN_430730	hypothetical protein	314	35405	N/A
EIN_430760	hypothetical protein	589	68488	Vacuolar sorting protein 9 (VPS9) domain
EIN_432460	serine/threonine protein kinase ppk15, putative	687	78437	Protein kinase domain
EIN_453460	hypothetical protein	345	39142	TLD
EIN_468800	hypothetical protein	106	11264	N/A
EIN_468960	nucleoside transporter, putative	189	21482	N/A
EIN_469680	hypothetical protein	150	17918	N/A
EIN_470030	hypothetical protein	225	26493	N/A
EIN_474300	hypothetical protein	534	61758	N/A
EIN_485690	hypothetical protein	620	71668	N/A
EIN_486010	hypothetical protein	485	55760	N/A
EIN_486360	leucine-rich repeat-containing protein, putative	1446	165374	Leucine Rich Repeat;Leucine rich repeat
EIN_487670	chitotriosidase-1 precursor, putative	514	57710	Glycosyl hydrolases family 18
EIN_490010	hypothetical protein	536	61630	RhoGAP domain
EIN_491010	hypothetical protein	352	39115	Radical SAM superfamily
EIN_492680	hypothetical protein	241	28018	N/A
EIN_493100	outer membrane protein yopM, putative	462	51202	Dual specificity phosphatase, catalytic domain
EIN_497010	serine/threonine protein phosphatase 2B catalytic subunit, putative	324	37244	Calcineurin-like phosphoesterase
EIN_497510	hypothetical protein	279	32212	N/A
EIN_497850	hypothetical protein	156	17999	N/A
EIN_504330	2-deoxyglucose-6-phosphate phosphatase, putative	177	19698	Haloacid dehalogenase-like hydrolase
EIN_504590	cyclophilin, putative	267	30064	Cyclophilin type peptidyl-prolyl cis-trans isomerase/CLD
EIN_504850	importin subunit alpha-2, putative	465	53334	N/A
EIN_519040	hypothetical protein	352	37763	Leucine rich repeats (6 copies)
EIN_526340	hypothetical protein	338	38450	N/A
EIN_526600	hypothetical protein	252	29335	N/A
EIN_021000	hypothetical protein	314	36427	N/A
EIN_026630	hypothetical protein	347	39275	Macro domain
EIN_053200	40S ribosomal protein S24-1, putative	140	16263	Ribosomal protein S24e
EIN_054220	mRNA-decapping enzyme, putative	232	27563	NUDIX domain;Dcp2, box A domain
EIN_057800	hypothetical protein	196	22516	N/A
EIN_057930	hypothetical protein	147	16350	N/A
EIN_058620	protein serine/threonine kinase, putative	1374	154011	Protein tyrosine kinase
EIN_079970	hypothetical protein	204	22981	N/A
EIN_095090	hypothetical protein	223	25579	Haloacid dehalogenase-like hydrolase
EIN_103360	protein serine/threonine kinase, putative	224	26321	Protein kinase domain
EIN_118130	hypothetical protein	522	59406	N/A
EIN_135470	tyrosine protein kinase, putative	579	65557	Protein tyrosine kinase
EIN_135840	hypothetical protein	112	12929	N/A
EIN_136520	paramyosin, putative	556	65724	N/A
EIN_151390	hypothetical protein	201	22860	N/A
EIN_162040	hypothetical protein	232	26655	N/A
EIN_169390	hypothetical protein	541	63297	N/A
EIN_183730	hypothetical protein	152	17523	Myb-like DNA-binding domain
EIN_221740	DNA repair helicase rad3/xp-D, putative	778	87887	DEAD_2;Helicase C-terminal domain
EIN_221960	hypothetical protein	201	22729	N/A
EIN_241470	hypothetical protein	387	43889	N/A
EIN_253320	hypothetical protein	504	56595	N/A
EIN_258820	hypothetical protein	851	100579	N/A
EIN_274980	calcium-dependent protein kinase, putative	282	32686	Protein kinase domain
EIN_344250	hypothetical protein	207	23573	N/A
EIN_345820	hypothetical protein	274	30949	N/A
EIN_411280	hypothetical protein	156	18375	N/A
EIN_487300	hypothetical protein	243	28127	N/A
EIN_498420	hypothetical protein	431	49391	N/A
