# Supplementary material for: Nuclear Factor Y (NF-Y) Modulates Encystation in Entamoeba via Stage-Specific Expression of the NF-YB and NF-YC Subunits
Source: mBio. 2019 Jun 18;10(3):e00737-19. doi: 10.1128/mBio.00737-19 (PMC6581852; doi:10.1128/mBio.00737-19)
Supplement: TABLE S4 [file mBio.00737-19-st004.xlsx]

## Sheet: Sheet1
Supplemental Table-4: List of genes having both NF-Y motif (CCAAT) and ERM (CAACAAA) in the promoter: 29 genes upregulated during 24h of encystation have both the motifs
Gene ID	Product Description	Protein Length	Molecular Weight	PFam Description
EIN_021000	hypothetical protein	314	36427	N/A
EIN_026630	hypothetical protein	347	39275	Macro domain
EIN_053200	40S ribosomal protein S24-1, putative	140	16263	Ribosomal protein S24e
EIN_054220	mRNA-decapping enzyme, putative	232	27563	NUDIX domain;Dcp2, box A domain
EIN_057800	hypothetical protein	196	22516	N/A
EIN_057930	hypothetical protein	147	16350	N/A
EIN_058620	protein serine/threonine kinase, putative	1374	154011	Protein tyrosine kinase
EIN_079970	hypothetical protein	204	22981	N/A
EIN_095090	hypothetical protein	223	25579	Haloacid dehalogenase-like hydrolase
EIN_103360	protein serine/threonine kinase, putative	224	26321	Protein kinase domain
EIN_118130	hypothetical protein	522	59406	N/A
EIN_135470	tyrosine protein kinase, putative	579	65557	Protein tyrosine kinase
EIN_135840	hypothetical protein	112	12929	N/A
EIN_136520	paramyosin, putative	556	65724	N/A
EIN_151390	hypothetical protein	201	22860	N/A
EIN_162040	hypothetical protein	232	26655	N/A
EIN_169390	hypothetical protein	541	63297	N/A
EIN_183730	hypothetical protein	152	17523	Myb-like DNA-binding domain
EIN_221740	DNA repair helicase rad3/xp-D, putative	778	87887	DEAD_2;Helicase C-terminal domain
EIN_221960	hypothetical protein	201	22729	N/A
EIN_241470	hypothetical protein	387	43889	N/A
EIN_246990	vesicle transport V-snare protein vti1a, putative	113	13032	Snare region anchored in the vesicle membrane C-terminus
EIN_253320	hypothetical protein	504	56595	N/A
EIN_258820	hypothetical protein	851	100579	N/A
EIN_274980	calcium-dependent protein kinase, putative	282	32686	Protein kinase domain
EIN_411280	hypothetical protein	156	18375	N/A
EIN_467950	zinc phosphodiesterase, putative	267	30188	Beta-lactamase superfamily domain
EIN_487300	hypothetical protein	243	28127	N/A
EIN_498420	hypothetical protein	431	49391	N/A
