# Supplementary material for: Nuclear Factor Y (NF-Y) Modulates Encystation in Entamoeba via Stage-Specific Expression of the NF-YB and NF-YC Subunits
Source: mBio. 2019 Jun 18;10(3):e00737-19. doi: 10.1128/mBio.00737-19 (PMC6581852; doi:10.1128/mBio.00737-19)
Supplement: TABLE S3 [file mBio.00737-19-st003.xlsx]

## Sheet: Sheet1
Supplemental Table-3, Primers used in cloning, RT-PCR and EMSA
Primers to cloned in Trigger-pEi-CK vector
Gene ID	Primer Sequence	Restrction sites
EIN_380690 Sense	5' aaacctaggATGCAATCGCCGTCCAAAAC 3'	AvrII
EIN_380690 Anti-sense	5' aaaccgcggTTATGTTTTTGGGAGCAAATCG 3'	SacII
Primers for RT-PCR
Gene ID	Primer Sequence	Length of products	Name of the genes
EIN_249270_RT_FP	5' AAAGGAGCGCGAGGATTTAT 3'	215bp	NF-YA
EIN_249270_RT_RP	5' ACGTGTCTGAAGCAGCAAGA 3'
EIN_057000_RT_FP	5' AAACGTCTTGGGTTTGATGC 3'	165bp	NF-YB
EIN_057000_RT_RP	5' TTACAAAGGGGGTGGTGTGT 3'
EIN_380690_RT_FP	5' GCGAAGTCAATCCGTTCAAT 3'	161bp	NF-YC
EIN_380690_RT_RP	5' GAGCTTTGGGGTCGACAATA 3'
EIN_162500_RT_FP	5' TTCAGGCCGTCAAGTGTAGT 3'	176bp	Encystation control
EIN_162500_RT_RP	5' CCATTGACCGATGCAACGAA 3'
EIN_327460_RT_FP	5' GACATGGTGACTGCTGGAAC 3'	188bp	Loading control
EIN_327460_RT_RP	5' GCGACCTCGTCATCTTCTTG 3'
Oligos for EMSA
CCAAT motif Sense:	5' acgtcagttcacCCAATtaatcagt 3'
CCAAT motif AS :	5' acgtactgattaATTGGgtgaactg 3'
ERM Motif sense:	5¢ acgtcagtttctCAACAAAataccagt 3¢
ERM Motif anti-sense:	5¢ acgtactggtatTTTGTTGagaaactg 3¢
